# Supplementary material for: Androgen Deprivation Therapy for Prostate Cancer Influences Body Composition Increasing Risk of Sarcopenia
Source: Nutrients. 2023 Mar 28;15(7):1631. doi: 10.3390/nu15071631 (PMC10096521; doi:10.3390/nu15071631)
Supplement: Supplementary file 1 [file nutrients-15-01631-s001.zip]

Archive with 1 entries (1 files):
- nutrients-2266489-supplementary.pdf
